# Supplementary material for: A Systematic Review of the Needs of Children and Young People of a Parent Diagnosed With Young‐Onset‐Dementia: Informing a Nursing Intervention
Source: J Adv Nurs. 2025 Sep 8;82(5):4733–49. doi: 10.1111/jan.70205 (PMC13069222; doi:10.1111/jan.70205)
Supplement: Supplementary file 1 — File S1: jan70205‐sup‐0001‐FileS1.xlsx. [file JAN-82-4733-s001.xlsx]

## Sheet: Study information 
Study	Aim	Location	N	Gender	Age	Familial relation to person with YOD	Design	Data collection method	Analysis method
Gelman & Rhames (2020)	To examine the effect of YOD on mother's parenting capacity and children's experiences	New York, US	12 n = 8 children, n = 4 mothers	5 female, 3 male (children) 4 female (mothers)	15 - 20 yrs (children) 43 - 51 yrs (mothers)	Children Parent without parental diagnosis of YOD (mothers)	Qualitative	Semi-structured interviews	Thematic analysis
Sikes & Hall (2018a)	To explore impact of parental young onset dementia on educational careers	UK	24		6 - 31 yrs (n = 4 over age 25)	Children, Adult children	Qualitative	Interviews (narrative) Multiple times over 18 months	Grounded theory
Gelman & Rhames (2018)	To report on the experiences and needs of children having a parent with YOD and the impact on children's scholastic, physical, emotional and social development	New York, US	12 n = 8 children, n = 4 mothers	5 female, 3 male (children) 4 female (mothers)	15 - 20 (children) 43 - 51 (mothers)	Children Parent without parental diagnosis of YOD (mothers)	Qualitative	Semi-structured interviews	Thematic analysis
Johannessen et al (2016)	To explore how adult children experienced the influence of their parents dementia on their own developmet during adolescense	Norway	14	9 female, 5 male	18 - 30 yrs	Adult children	Qualitative	Interviews 2 times, 1 year apart	Grounded theory
Hutchinson at al (2016a)	To explore the lived experience of young people living with a parent with YOD from the perspective of the social model of disability	Australia	12	11 female, 1 male	10 - 33 yrs	Children	Qualitative	Semi-structured interviews	Thematic analysis
Hutchinson et al (2016b)	To explore the lived experiences of young people having a parent with YOD To explore influencing factors that could enable young people to be included and supported within their community	Australia	12	11 female, 1 male	10 - 33 yrs	Children	Qualitative	Semi-structured interviews Focus group	Thematic analysis
Millenaar et al (2014)	To explore the experiences of children living with a young parent with dementia with a specific focus on the children's needs	Netherlands	14	8 female, 6 male	15 - 27 yrs	Children	Qualitative	Semi-structured interviews	Content analysis
Gelman & Greer (2011)	To illustrate the impact the psychosocial impact of YOD on children	New York, US	3 n = 2 children, n = 1 mother	2 female, 1 male	12 - 40 yrs	Children Parent without a parental diagnosis of YOD	Qualitative	Multiple sources: (1) clinical information from 2 individual sessions, (2) 4 family sessions that included parent without YOD and children, (3) ongoing ad hoc counseling by phone and in person across 18 months	Case review/study?
Masterson-Algar et al (2023)	To explore the factors that play a role in the success (or failure) of of relevat services/organisations and research to identify (and support) young dementia carers	Bangor, Wales, UK	19 n = 11 professionals, n = 3 dementia researchers, n = 5 people with lived experience	16 female, 3 male	not reported	Professionals Dementia researchers Parent of young demtentia carer Young adult carer/adult children	Qualitative	Semi-structured interviews (n = 17) Participatory online workshop (n = 15)	Thematic analysis
Groennestad & Malmedal (2022)	To explore the experiences and perceptions of young adult children of a parent with YOD with focus on personal lives, family and social relationships in a Norwegian context	Norway	10	10 female	19 - 30 yrs	Children	Qualitative	Semi-structured interviews	Thematic analysis
Johannessen et al (2015)	To investigate and interpret the stories of children of persons with YOD	Norway	14	9 female, 5 male	18 - 30 yrs	Children	Qualitative	Interviews	Metaphor analysis
Svanberg et al (2010)	To discover the experiences of the children of people with YOD and the explore the impact of the diagnosis	UK	12	6 female, 6 male	11 - 17 yrs	Children	Qualitative Quantitative	Interviews Measures: Recent Mood and Feelings Questionnaire (MFQ), Zarit Burden Interview (Short) (ZBI-Short), Resilience Scale (RS)	Grounded theory
Allen at al (2009)	To explore the impact of young people's well-being of having a parent with younger onset dementia	Midlands, UK	12	7 female, 5 male	13 - 24 yrs	Children	Qualitative	Interviews	Grounded theory
Lord (2010)	To explore the continuing psychological impact of having a father with YOD Direct follow up study to Allen et al (2010) where some participants were re-interviewed	Midlands, UK	7	4 female, 3 male	17 - 28 yrs	Children	Qualitative	Semi-structured interviews	Grounded theory
Nichols et al (2013)	To learn more about the needs and experiences of young carers for patients of frontotemporal dementia in order to create a relevant support website for young caregivers to dementia patients	US, Canada	14	10 female, 4 male	11 - 18 yrs	Children	Qualitative	Focus groups (2)	Thematic analysis
Sikes & Hall (2018b)	To explore the experiences of childrenand young people who have a parent with dementia	UK	19	16 female, 3 male	8 - 31 yrs	Children	Qualitative	Interviews (auto/biographical)	Thematic analysis
Aslett et al (2019)	To explore the experience of young adults having a parent with young onset dementia	UK	5	3 female, 2 male	23 - 36 yrs	Adult children	Qualitative	Interviews	Interpretative phenomenological analysis

## Sheet: Study findings
Study	Findings	Illustrative quotes
Gelman & Rhames (2020)	Changes/reversal in child's role within family (1) becoming caretakers and financial earners with desire to support themselves financially and contribute monetarily (2) assuming second parent role role in decision making and action e.g consulted about finances leading to stressful situations which mothers seemed to be unaware of. True especially for eldest Children's concealment of experiences, t…	"Because now that she’s the breadwinner in the family, my father doesn’t work anymore, and he used to do a lot for the family. He used to do a lot for my mother. We used to come home and everything that needed to be done used to be done for us. And now my mother and us have to work together to all do that because he was such a great father and now that’s gone... But,me being in the position that …
Sikes & Hall (2018a)	Emotional wellbeing (1) Sadness, stigma and resentment when experiecing educational milestones like A-levels, dissertations and graduation (2) Stigma of parental diagnosis ie reluctance to share parental diagnosis among peers (3) Anticipatory grief due to behaviours and rapid decline of YOD Impact of YOD on education (1) Disruptive to education (3) Balancing university and home responsibilities (…	"I got a first in my degree and I was really happy about that but by then Mum had got no comprehension of what that was. She knew that I’d passed but there was no awareness of what it meant so it was kinda hard to take... she was there at my graduation... But it was marred when you know that someone is there but they’re not" Alexandra, 22 "I felt like I was in this long queue waiting for my numbe…
Gelman & Rhames (2018)	Disruption to child's life: (1) developmental course: role reversal (2) mental well-being: emotional and psychological impact development impact eg stress, fear, self-harm (3) percieved loss of 'real father' and grief surrounding milestones like graduations, awards, dances (4) familial and other social relationships: changes and distancing within families, changes in traditional father-child beha…	‘‘I’m 17. He’s my father, he should be taking care of me. He’s a 54-year-old manand I’m a 17-year-old girl.’’ Kathy, 17 ‘‘having gone full circle; he cared for me and now I’m caring for him. It’s a complete reversal." Britney, 20 "When I look back, I remember a period of time where he would forget to pick me up at the bus stop and I would cry at the bus stop because I didn’t know where he was. I …
Johannessen et al (2016)	Support meetings were important and led to coping ability and resilience: discovering that they were not alone, communicating in a setting where they could share problems and enjoyment	"The meetings are fantastic! I have got friends that I can talk to. NowI know that there is someone in the same situation as me living close by. It was wonderful to ‘empty’ myself and be understood. Yes, unbelievably nice. I have other friends, but they do not understand it in the same way, they just understand it like they say: ‘Yes, my grandmother also has it.’"
Hutchinson at al (2016a)	The emotional toll of caring (1) impact of substantive caring role/main carer, observing cognitive and physical changes of YOD keeping the family together (2) lack of support services/respite care, fear of discrimination (3) detachment as coping mechanism: depersonalise caring, separating dementia and parent (4) loss of opportunity and changes in plans eg. declining a scholarship (5) worry/concer…	"just felt really alone. Didn’t feel like I could talk to anyone about that stuff." Trudy "I treat her as a job... it seems to work better for her and for me. But then I get sad afterwards because there’s the emotional detachment I have to do now because otherwise it’s too upsetting to think your mum isn’t there for you and doesn’t want to, just doesn’t care. It’s all just her, her, her all the t…
Hutchinson et al (2016b)	Lack of recognition, understanding, and support within family, by other relatives, friends, and community (1) social isolation and exclusion, often hiding experiences/secrecy to avoid familial burden, protect from scrutiny and stigma, fear of seperation from family in younger years (2) physical, emotional and social neglect leading to stress and self-harm: challenges juggling school, paid work, a…	"Told a couple of the other mothers that my mum was a bit different and she thought she might have been smoking marijuana. She said my mum was sick... then suddenly no one was allowed at my house anymore... then asking questions about why she was different was difficult." Chris "Friends provide me with relief precisely because they are not going through the same thing as me and they can provide d…
Millenaar et al (2014)	Impact of dementia on daily life (1) parent-child role reversal, (2) tension and stress in the home, (3) strain on healthy parent relationship, breakdown in family relationships ie less close than before diagnosis, concern for healthy parent (4) efforts to support self emotionally and practically, (5) concerns about future and prioritising parent's care eg postponing plans to move out, worry abou…	“You miss them being a parent. Normally you are father and child, but now we are on the same level because he does not think like an adult anymore” (participant 4, female,age 19, father with YOD) “My mom and I have to take over more chores in the household since my father can not do everything anymore, which causes some friction sometimes” (participant 1, male,age 19, father with YOD) “I planned …
Gelman & Greer (2011)	Parentification of children (1) secondary carers responsible for supervision of parent with YOD, (2) increased household responsibilities: chores, cooking, cleaning, laundry Increased worry: father's deterioration, mother's increasing stress, concern over their own development of dementia Isolation: hesitant to tell friends about YOD in family or invite them to home, fear of their reaction Siblin…
Masterson-Algar et al (2023)	Emphasis on multi-layered, family approach to deal with YOD impact (1) Post diagnostic processes/conversations often do not include questions about younger family members likely to be affected (2) Lack of communication and confusion regarding available referral pathways - identification via adult services/support initiative is critical Difficulty viewing and indentifying children as carers Percie…	“When there’s dependents, you know, children under 18 involved. It needs to be a family-centered approach to the dementia care. It isn’t person centered approach. They are a unit, and all the care and support needs to be for the whole-family unit because they all need it.” (P15) “If their systems and processes don’t ask around are there any children who might be affected... Then I think that’s mi…
Groennestad & Malmedal (2022)	Range of feelings/emotions: sadness, anger, frustration, bitterness upon discovering dementia Responsibe for keeping the family together (1) need to care for parent with YOD (2) changes in relationship - role reversal of caring to carer, loss of a special person, increased support responsibilities: healthy parent, etc, some experienced tension within families (3) lack of support from healthcares …	“I want to be there for him, but it is not easy. He never wants to do any of the things I suggest, like going for a walk. I just find it really hard to know exactly how I am supposed to be there for him" (P6) "Everything has changed, she is not my mother anymore; it is an awful thing to say, but I cannot talk to her in the same way I used to" (P8) “It is very tiring because you have a constant ba…
Johannessen et al (2015)	Parent is sliding/fading away: a parent gradualing losing control, less recognisable, and becoming a stranger; difference in person pre-dementia, loss in engagement with own child Emotional chaos: range of emotions, uncontrollable and unpredictable, feeling like a zombie, coping using escapism, withdrawal, distancing selves, emotional strain/burden, relief/regret from caring, lost control Becomin…	"It is so sad to lose your father in this way. It may go slowly, but at last the person is seen as lost in his own world” “It was felt as if someone had taken him out of his body and then put him into another, and he still looked the same. And then he was really not that at all” "In the eight class, I lacked concentration, very much. My head was like a centrifugal machine, repeating that my fathe…
Svanberg et al (2010)	Developing a new relationship: accepting loss of parent, continuous loss due to progression, forming new relationship, role-reversal with more care responsibilities, feeling forgotton and ignored, stagant relationship Learning to live with it: (1) not 'carers', 'just helping', increased care, domestic responsibilities, emotional support, caring responsibilities seen as supporting the family, litt…	That feels like I’m, a grown up and [Dad]’s my kid but,he’s not (Jake) I was grieving for the whole time because, it’s forsomething that I never had, I was grieving for that person that I never had... and that I was never going to have (Kevin) We’re not carers, we’re people who care for, this specific person, we’re still her family (Lloyd) We never used to let anyone come here because... we didn’…
Allen at al (2009)	Damage of dementia (1) Dealing with challenging behaviour: leading to fear and stress, coping with difficult behaviour alone, aggression aimed at child, grieving loss of parent (2) Concern over father's safety due to actions related to YOD like problems finding their way home, not stopping at red lights (3) Balance between wanting more information but could also contribute to stress/strain and gr…	I’d ring mum first and then I’d like, cos he’d normally bang his head cos hedidn’t support himself when he fell so he’d go head first, so I’d like check hishead and then I’d try and like pull him up into a certain position but if I wason my own I’d just have to wait for mum to come home or [brother] and thenwe’d just have to pull him up or I’d manage to get him onto his knees and then couldn’t ge…
Lord (2010)	Coping: (1) overwhlemed by caring and adult responsibilities/ 'stepping up' (physical, medical care, providing support and protection), becoming man of the house (2) lack of support from wider family/friends, fear,stress and strain within the family, inability to meet father's needs, lack of resources and support (3) increasing concern for well parent, continuing sense of duty to support them (4)…	“reading a really long book” Jane "[I] missed out on something. Missed out on being a teenager" Nicholas "...I think sometimes it’d just be nice to have a male like father figure in my life too, not guide me but.. give me some direction. Erm, next door neighbour, when Dad got took away, sort of took it on, that he’s the one that gives me the bollocking. I’d go roundand tell him I’d done something…
Nichols et al (2013)	Emotional impact: negative emotions like anger, fear, embarrasment, guilt, confusion, frustration Caregiving (1) physical support (feeding) and ancillary support (chores, communicating with healthcare professionals) (2) challenges: balancing role of child and carer, concern for safety, emotional toll of caring (self-blame and guilt) *positive outlook noted Coping (1) reminiscing (2) providing sup…	"...it feels really weird when like someone you know acts a certain way their whole life then all of a sudden they start changing and becoming a different person. It leaves a real lasting impression, and it does feel really weird…You try not to change your opinion of him, but since our family didn’t know what he had at first, our opinion started to change. And that was kind of lasting and other p…
Sikes & Hall (2018b)	Experiencing parent as a different person, slow grieving process when compared to death Lack of recognition, feeling like parent doesn't recognise them or worries that it will happen Experiences of parental agression, not being nice, suspicious and guilt resulting from that Loss - ability to communicate and resolve conflict	She’s kind of almost it’s like there’s two Mums and in your head, you never quite let go of . . . but you’re constantly grieving for the old Mum because she’s sort of there but not . . . it sounds awful, but people who have a parent who dies when they are in their teens or twenties, it’s like quick, and it’s awful but then you’re allowed to grieve... whereas people don’t see that with this, they …
Aslett et al (2019)	Loss of meaningful relationship with parent; knowing them but not knowing them More aware of communication style when speaking with parent with YOD Concern for well-parent, felt powerless when wanting to support but acted as someone they could talk to and assumed role of confidante to help other family members to cope	So you look at someone and you know who they are but... you’re not quite sure... [. . .] but the way they’re talking is like... completely different to how they would be’. Matthew ‘You are sort of treading on eggshells, you’re just... things you say and that, you don’t know if they know the.... quite get it’. I see her upset and it’s like... wishing you... you wish you could do something, like if…

## Sheet: MMAT
Study	S1: Are there clear research questions?	S2: Do the collected data allow to address the research questions?	category of study design: combined qualitative and quantitative without the authors claiming it is mixed methods, should not be judged as such	methodology quality criteria	responses
				Qualitative
				1.1. Is the qualitative approach appropriate to answer the research question?
				1.2. Are the qualitative data collection methods adequate to address the research question?
				1.3. Are the findings adequately derived from the data?
				1.4. Is the interpretation of results sufficiently substantiated by data?
				1.5. Is there coherence between qualitative data sources, collection, analysis and interpretation?
				Quantitative randomized controlled trials
				2.1. Is randomization appropriately performed?
				2.2. Are the groups comparable at baseline?
				2.3. Are there complete outcome data?
				2.4. Are outcome assessors blinded to the intervention provided?
				2.5 Did the participants adhere to the assigned intervention?
				Quantitative non-randomized
				3.1. Are the participants representative of the target population?
				3.2. Are measurements appropriate regarding both the outcome and intervention (or exposure)?
				3.3. Are there complete outcome data?
				3.4. Are the confounders accounted for in the design and analysis?
				3.5. During the study period, is the intervention administered (or exposure occurred) as intended?
				Quantitative descriptive
				4.1. Is the sampling strategy relevant to address the research question?
				4.2. Is the sample representative of the target population?
				4.3. Are the measurements appropriate?
				4.4. Is the risk of nonresponse bias low?
				4.5. Is the statistical analysis appropriate to answer the research question?
				Mixed methods
				5.1. Is there an adequate rationale for using a mixed methods design to address the research question?
				5.2. Are the different components of the study effectively integrated to answer the research question?
				5.3. Are the outputs of the integration of qualitative and quantitative components adequately interpreted?
				5.4. Are divergences and inconsistencies between quantitative and qualitative results adequately addressed?
				5.5. Do the different components of the study adhere to the quality criteria of each tradition of the methods involved?
Gelman & Rhames (2020)	Yes	Yes	1. Qualitative	1.1. Is the qualitative approach appropriate to answer the research question?	Yes
				1.2. Are the qualitative data collection methods adequate to address the research question?	Yes
				1.3. Are the findings adequately derived from the data?	Yes
				1.4. Is the interpretation of results sufficiently substantiated by data?	Yes
				1.5. Is there coherence between qualitative data sources, collection, analysis and interpretation?	Yes
Sikes & Hall (2018a)	Yes	Yes	1. Qualitative	1.1. Is the qualitative approach appropriate to answer the research question?	Yes
				1.2. Are the qualitative data collection methods adequate to address the research question?	Yes
				1.3. Are the findings adequately derived from the data?	Yes
				1.4. Is the interpretation of results sufficiently substantiated by data?	Yes
				1.5. Is there coherence between qualitative data sources, collection, analysis and interpretation?	Yes
Gelman & Rhames (2018)	Yes	Yes	1. Qualitative	1.1. Is the qualitative approach appropriate to answer the research question?	Yes
				1.2. Are the qualitative data collection methods adequate to address the research question?	Yes
				1.3. Are the findings adequately derived from the data?	Yes
				1.4. Is the interpretation of results sufficiently substantiated by data?	Yes
				1.5. Is there coherence between qualitative data sources, collection, analysis and interpretation?	Yes
Johannessen et al (2016)	Yes	Yes	1. Qualitative	1.1. Is the qualitative approach appropriate to answer the research question?	Yes
				1.2. Are the qualitative data collection methods adequate to address the research question?	Yes
				1.3. Are the findings adequately derived from the data?	Yes
				1.4. Is the interpretation of results sufficiently substantiated by data?	Can't tell
				1.5. Is there coherence between qualitative data sources, collection, analysis and interpretation?	Can't tell
Hutchinson at al (2016a)	Yes	Yes	1. Qualitative	1.1. Is the qualitative approach appropriate to answer the research question?	Yes
				1.2. Are the qualitative data collection methods adequate to address the research question?	Yes
				1.3. Are the findings adequately derived from the data?	Yes
				1.4. Is the interpretation of results sufficiently substantiated by data?	Yes
				1.5. Is there coherence between qualitative data sources, collection, analysis and interpretation?	Yes
Hutchinson et al (2016b)	Yes	Yes	1. Qualitative	1.1. Is the qualitative approach appropriate to answer the research question?	Yes
				1.2. Are the qualitative data collection methods adequate to address the research question?	Yes
				1.3. Are the findings adequately derived from the data?	Yes
				1.4. Is the interpretation of results sufficiently substantiated by data?	Yes
				1.5. Is there coherence between qualitative data sources, collection, analysis and interpretation?	Yes
Millenaar et al (2014)	Yes	Yes	1. Qualitative	1.1. Is the qualitative approach appropriate to answer the research question?	Yes
				1.2. Are the qualitative data collection methods adequate to address the research question?	Yes
				1.3. Are the findings adequately derived from the data?	Yes
				1.4. Is the interpretation of results sufficiently substantiated by data?	Yes
				1.5. Is there coherence between qualitative data sources, collection, analysis and interpretation?	Yes
Gelman & Greer (2011)	Yes	Can't tell	1. Qualitative	1.1. Is the qualitative approach appropriate to answer the research question?	Can't tell
				1.2. Are the qualitative data collection methods adequate to address the research question?	Can't tell
				1.3. Are the findings adequately derived from the data?	Yes
				1.4. Is the interpretation of results sufficiently substantiated by data?	Can't tell
				1.5. Is there coherence between qualitative data sources, collection, analysis and interpretation?	Can't tell
Masterson-Algar et al (2023)	Yes	Yes	1. Qualitative	1.1. Is the qualitative approach appropriate to answer the research question?	Yes
				1.2. Are the qualitative data collection methods adequate to address the research question?	Yes
				1.3. Are the findings adequately derived from the data?	Yes
				1.4. Is the interpretation of results sufficiently substantiated by data?	Yes
				1.5. Is there coherence between qualitative data sources, collection, analysis and interpretation?	Yes
Groennestad & Malmedal (2022)	Yes	Yes	1. Qualitative	1.1. Is the qualitative approach appropriate to answer the research question?	Yes
				1.2. Are the qualitative data collection methods adequate to address the research question?	Yes
				1.3. Are the findings adequately derived from the data?	Yes
				1.4. Is the interpretation of results sufficiently substantiated by data?	Yes
				1.5. Is there coherence between qualitative data sources, collection, analysis and interpretation?	Yes
Johannessen et al (2015)	Yes	Yes	1. Qualitative	1.1. Is the qualitative approach appropriate to answer the research question?	Yes
				1.2. Are the qualitative data collection methods adequate to address the research question?	Yes
				1.3. Are the findings adequately derived from the data?	Yes
				1.4. Is the interpretation of results sufficiently substantiated by data?	Yes
				1.5. Is there coherence between qualitative data sources, collection, analysis and interpretation?	Yes
Svanberg et al (2010)	Yes	Can't tell	1. Qualitative	1.1. Is the qualitative approach appropriate to answer the research question?	Yes
				1.2. Are the qualitative data collection methods adequate to address the research question?	No
				1.3. Are the findings adequately derived from the data?	Yes
				1.4. Is the interpretation of results sufficiently substantiated by data?	Yes
				1.5. Is there coherence between qualitative data sources, collection, analysis and interpretation?	Yes
			3. Quantitative non-randomized	3.1. Are the participants representative of the target population?	Yes
				3.2. Are measurements appropriate regarding both the outcome and intervention (or exposure)?	Yes
				3.3. Are there complete outcome data?	Yes
				3.4. Are the confounders accounted for in the design and analysis?	Can't tell
				3.5. During the study period, is the intervention administered (or exposure occurred) as intended?	Can't tell
Allen at al (2009)	Yes	Yes	1. Qualitative	1.1. Is the qualitative approach appropriate to answer the research question?	Yes
				1.2. Are the qualitative data collection methods adequate to address the research question?	Yes
				1.3. Are the findings adequately derived from the data?	Yes
				1.4. Is the interpretation of results sufficiently substantiated by data?	Yes
				1.5. Is there coherence between qualitative data sources, collection, analysis and interpretation?	Yes
Lord (2010)	Yes	Yes	1. Qualitative	1.1. Is the qualitative approach appropriate to answer the research question?	Yes
				1.2. Are the qualitative data collection methods adequate to address the research question?	Yes
				1.3. Are the findings adequately derived from the data?	Yes
				1.4. Is the interpretation of results sufficiently substantiated by data?	Yes
				1.5. Is there coherence between qualitative data sources, collection, analysis and interpretation?	Yes
Nichols et al (2013)	Yes	Yes	1. Qualitative	1.1. Is the qualitative approach appropriate to answer the research question?	Yes
				1.2. Are the qualitative data collection methods adequate to address the research question?	Yes
				1.3. Are the findings adequately derived from the data?	Yes
				1.4. Is the interpretation of results sufficiently substantiated by data?	Yes
				1.5. Is there coherence between qualitative data sources, collection, analysis and interpretation?	Yes
Sikes & Hall (2018b)	Yes	Yes	1. Qualitative	1.1. Is the qualitative approach appropriate to answer the research question?	Yes
				1.2. Are the qualitative data collection methods adequate to address the research question?	Yes
				1.3. Are the findings adequately derived from the data?	Can't tell
				1.4. Is the interpretation of results sufficiently substantiated by data?	Can't tell
				1.5. Is there coherence between qualitative data sources, collection, analysis and interpretation?	Can't tell
Aslett et al (2019)	Yes	Yes	1. Qualitative	1.1. Is the qualitative approach appropriate to answer the research question?	Yes
				1.2. Are the qualitative data collection methods adequate to address the research question?	Yes
				1.3. Are the findings adequately derived from the data?	Yes
				1.4. Is the interpretation of results sufficiently substantiated by data?	Yes
				1.5. Is there coherence between qualitative data sources, collection, analysis and interpretation?	Yes
